# Supplementary material for: Clinical and Genetic Features of Korean Patients with Achromatopsia
Source: Genes (Basel). 2023 Feb 18;14(2):519. doi: 10.3390/genes14020519 (PMC9957537; doi:10.3390/genes14020519)
Supplement: Supplementary file 1 [file genes-14-00519-s001.zip]

Archive with 1 entries (1 files):
- genes-2166553-supplementary.pdf
